# Supplementary material for: High-Protein Diet Prevents Glucocorticoid-Induced Fat Mass Accumulation and Hyperglycemia
Source: Int J Mol Sci. 2025 Apr 29;26(9):4212. doi: 10.3390/ijms26094212 (PMC12071877; doi:10.3390/ijms26094212)
Supplement: Supplementary file 1 [file ijms-26-04212-s001.zip]

Archive with 1 entries (1 files):
- ijms-3559219-supplementary.pdf
